# Supplementary material for: Intratumoral delivery of FLT3L with CXCR3/CCR5 ligands promotes XCR1+ cDC1 infiltration and activates anti-tumor immunity
Source: Nat Commun. 2025 Dec 30;17:1258. doi: 10.1038/s41467-025-68018-3 (PMC12865026; doi:10.1038/s41467-025-68018-3)
Supplement: Supplementary file 4 — Source data [file 41467_2025_68018_MOESM4_ESM.xlsx]

## Sheet: Figure 1
Figure 1C
#cDC1 CD45.1					#cDC1 CD45.2
HSPC	HSPC + eMSC-Ctrl	HSPC + recombinant FLT3L	HSPC + eMSC-FLT3L		HSPC	HSPC + eMSC-Ctrl	HSPC + recombinant FLT3L	HSPC + eMSC-FLT3L
10608	3433.14	84864	3.54724e+06		6069.4	2566.49	1908.18	126113
10563.3	24761.3	26680	2.93094e+06		4322.71	19965.5	185.165	129284
11914.4	8600.18	2598.85	1.49644e+06		2760.67	8487.5	866.078	48517.9
	1656.44	31800.8	3.5457e+06			5056.04	204.884	166097
Figure 1E
Untreated	Day 1	Day 14
0	199000	20800
398	281000	1140
1040		21600
Figure 1G
Day 0	Day 4	Day 8	PBS
3382000	936600	679900	30850
21230000	387300	288000	11380
28200000	531700	33870	9222
Figure 1H
Heart	Liver	Kidney	Spleen	Lungs	Tumor	tdLNs	Muscle
2345	6485	2953	1712	4298	191300	27580	5356
2118	2390	2180	1397	3232	1255000	20750	16550
1699	1619	1580	1539	1578	52400	23090	1525
Figure 1J
B16F10 + eMSC-Ctrl	B16F10 + eMSC-FLT3L	B16-FLT3L
350.874	323.89	823176
398.096	418.334	1187460
418.334	364.366	904128
	344.128	2077932
	357.62	1173968
Figure 1K
B16	B16 + eMSC-Ctrl	B16 + eMSC-FLT3L	B16-FLT3L
3120	9450	1980	197520
5300	4420	3000	143000
1820	260	7490	31140
8700	3240	1160	161000
Figure 1L
B16	B16 + eMSC-Ctrl	B16 + eMSC-FLT3L	B16-FLT3L
2560	1870	1440	137600
3920	735.8	1134	395280
2300	1440	1478.88	195600
	1434	870.4	70380
	1430	3211	256800
Figure 1M
B16	B16 + eMSC-Ctrl	B16 + eMSC-FLT3L	B16-FLT3L
456000	980000	622300	32116000
785000	916400	539000	54340000
912000	624000	663000	45450000
537500	524300	270000	10892700
329000	251600	380800	38243000

## Sheet: Figure 2
Figure 2B
Days post B16-OVA injection	eMSC-Ctrl										eMSC-FLT3L										eMSC-Ctrl + poly(I:C)										eMSC-FLT3L + poly(I:C)
0	0	0	0	0	0	0	0	0	0	0	0	0	0	0	0	0	0	0	0	0	0	0	0	0	0	0	0	0	0	0	0	0	0	0	0	0	0	0	0	0
7	252	96	112	150	150	66.01	177.97	90.83	362.28	115.1	125	175	150	80	150	137.31	167.02	255.16	265.23	183.45	150	150	150	150	150	70.23	113.12	224	215.17	230.78	216	125	175	252	150	117.91	111.13	118.78	330.1	74.44
9	343	254	294	216	294	90	303.24	194.51	765.82	267.33	343	343	252	252	288	335	175.86	514.3	224	435	252	252	252	343	216	209.95	283.84	420	303.75	278.16	392	252	252	392	392	54.08	118.96	51.62	191.65	254.89
12	512	576	360	252	343	118.78	459.05	231.19	912.87	288.44	521	576	392	576	576	381.92	215.31	565.15	301	470.5	392	392	576	640	393	259.42	342.79	526.65	342.95	343.66	294	125	125	343	216	81	111.48	55.3	158.11	215.31
14	1452	1331	300	1000	1221	356	629	972	1251	850	714	1573	360	1452	1000	1027	579	1520	810	1266	1872	2197	1400	1100	288	739	977	1501	977	979	343	125	80	396	125	70	97	50	200	187
Figure 2C
eMSC-Ctrl	eMSC-FLT3L	eMSC-Ctrl + poly(I:C)	eMSC-FLT3L + poly(I:C)
200	230	250	10
270	260	160	20
170	100	270	10
110	300	220	110
40	250	30	60
382.2	167.1	215	59
463.4	171.4	485	50
348.3	157.9	392.2	252.9
282.8	312.9	349.8	44
		148.4	58.7
Figure 2D
Days post B16-OVA injection	eMSC-Ctrl	eMSC-FLT3L + poly(I:C)
16	1
16	1
16	1
16	1
18	1	1
19		1
23		1
34		1
45		0
19	1
20	1
20	1
21	1
25	1
35		1
35		1
45		1
90		0
90		0
15	1
15	1
16	1
16	1
16	1
16	1
16	1
17		1
19		1
19		1
25		1
27		1
30		1
30		1
30		1
17	1
17	1
17	1
17	1
19	1
17	1
20		1
25		1
25		1
25		1
14	1
18		1
17	1
17	1
18	1
23		1
23		1
20		1
21		1
24		1
28		1
14	1
14	1
15	1
17		1
17		1
17		1
17		1
17		1
17		1
17		1
17	1
17	1
17	1
18	1
Figure 2F
Days post B16-OVA injection	Untreated				eMSC-FLT3L				poly(I:C)				eMSC-FLT3L + poly(I:C)				anti-CD40
4	0	0	0		0	0	0		3.7	0	0		-3.57	4	-7.41	3.7	0	8.33	0	0
7	3.57	0	0		0	0	4		7.41	0	0		0	4	-3.7	0	0	8.33	3.57	0
9	0	3.85	-3.85		0	0	0		-3.45	0	0		0	-3.85	0	0	0	-3.85	0	0
11	0	3.85	-7.69		-3.85	0	4		0	3.57	-3.57		0	0	-3.7	-3.7	-13.79	-4.17	-7.14	-11.54
Figure 2G
Untreated	eMSC-FLT3L	poly(I:C)	eMSC-FLT3L+poly(I:C)	anti-CD40
51.3215	47.3963	83.3211	119.702	1390.85
169.506	66.897	73.8141	48.9224	1040.81
50.0145	69.0371	53.2717	70.5773	2025.64
			40.4125
Figure 2I
Days post B16-OVA injection	Untreated					eMSC-FLT3L + poly(I:C)								eAMSC-FLT3L + poly(I:C)
0	0	0	0	0	0	0	0	0	0	0	0	0	0	0	0	0	0	0	0	0	0
7	112.269	68.4573	74.5442	83.6021	55.0456	78.4353	64.1288	64.1214	54.7996	71.2131	71.4994	118.406	62.0978	61.5255	85.1727	75.4752	57.1972	79.9543	98.9321	98.3756	52.0034
9	129.903	151.748	143.19	113.807	69.1932	132.588	122.067	96.8019	103.84	122.396	100.719	162.072	104.77	121.561	111.836	87.0874	71.178	68.375	149.932	116.263	107.999
12	156.361	214.97	237.219	121.724	97.3359	142.746	82.3621	30.629	112.931	105.045	52.1425	54.2001	25.4038	60.1223	57.2531	41.081	37.2132	36.8017	104.069	43.9747	33.9838
15	195.042	204.235	268.336	239.69	114.979	132.908	46.5493	71.6297	90.4793	78.7136	66.3133	34.1792	18.8841	94.8879	13.2713	25.6172	31.5381	17.8741	137.402	4	4
Figure 2J
No therapy	eMSC-FLT3L + poly(I:C)	eAMSC-FLT3L + poly(I:C)
34	51.5	15.5
32.5	5.3	4.6
160.5	10.4	8
34.2	35.3	9
33.6	10.6	2.3
	4.6	61
	8.2	4.2
	2.8	4.6
Figure 2L
Days post MC38 injection	Untreated							eMSC-FLT3L + poly(I:C)
0	0	0	0	0	0	0	0	0	0	0	0	0	0	0
3	0	0	0	0	0	0	0	0	0	0	0	0	0	0
8	29.2055	0	43.1576	75.33	59.0755	49.529	37.0712	111.192	60.3825	37.394	30.8609	31.2441	51.5392	35.8259
10	81.0036	153.091	255.348	261.919	212.037	140.502	216.708	286.483	538.445	104.899	117.029	144.83	121.602	117.204
13	395.828	432.055	421.786	663.335	357.884	307.67	378.902	622.39	916.279	230.34	192.329	267.049	215.076	123.703
15	311.359	701.752	473.221	80.5249	562.985	422.392	615.019	818.745	934.082	288.538	267.912	332.487	357.516	189.458
17	514.919	810.291	626.615	867.101	784.032	912.625	816.012	1405.04	1322.45	378.433	431.197	417.532	499.909	245.585
20	1106.92	1439.73	913.119		1295.38	1369.43	1008.63			488.445	686.141	568.615	737.529	336.519
22	1624				1724		1298			637	934	880	1113	519
24							1793			772	1251	1185	1321	763
27												1727
Figure 2M
Untreated	eMSC-FLT3L+poly(I:C)
21.012	20.9011
17.4261	12.9723
16.6309	12.3636
13.5192	11.6362
12.2717	9.12017
10.5107	8.69958
	5.85494
Figure 2N
Days post MC38 injection	Untreated	eMSC-FLT3L + poly(I:C)
21
18		1
20
18		1
22	1
20	1
22
20	1
22
20
17	1
20
22	1
20	1
24	1
24		1
26		1
26		1
27		1
30		1
24
Figure 2P
Days post TC-1 injection	Untreated						eMSC-FLT3L + poly(I:C)
0	0	0	0	0	0	0	0	0	0	0	0	0
6	60.7441	25.7941	92.5376	71.1945	49.3293	39.5098	44.2871	59.1463	57.3903	110.864	44.4262	92.11
8	125.268	23.8164	90.3527	81.4554	80.2062	90.3434	110.664	110.942	106.252	107.721	67.7879	229.779
10	178.283	70.038	213.293	145.237	124.429	156.974	219.63	145.212	126.218	140.85	92.5549	287.609
13	387.594	97.5614	415.38	401.698	548.525	156.558	385.784	358.857	216.996	353.38	177.335	501.265
17	1101.34	136.018	1763.34	1355.68	1380.84	666.016	853.208	762.546	207.696	812.048	218.623	895.498
20	1644.52	518.616				869.258	1536.56	1339.64	172.614	1018.72	164.255	1009.2
22		695.858				1442.45		1531.28	155.34	1634.83	161.414	1137.58
24		1497				2255			216		124	2065
27									177		123
29									206		144
30									237.023		156.561
36									270.955		288.305
38									345.109		314.711
41									486.555		430.043
43									603.132		444.853
45									863.815		623.112
47									1501.52		1047.8
49											1401.61
Figure 2Q
Untreated	eMSC-FLT3L + poly(I:C)
26.99	18.27
18.06	11.89
18.04	8.72
17.13	6.32
15.86	3.92
4.27	2.62
Figure 2R
Days post TC-1 injection	Untreated	eMSC-FLT3L + poly(I:C)
17	1
17	1
17	1
20	1
20		1
22		1
22		1
24	1
24	1
24		1
47		1
49		1
Figure 2T
	Untreated								eMSC-FLT3L + Poly I:C
0	0	0	0	0	0	0	0	0	0	0	0	0	0	0	0	0
6	16.6185	18.8536	18.9613	25.2284	31.8336	25.8475	14.8338	15.221	9.7117	14.1834	5.34	13.4145	17.0134	30.5137	22.3957	19.7819
8	35.5711	20.28	32.024	36.114	46.6172	39.0148	29.4136	31.1237	15.9444	37.2786	18.4758	36.3892	24.7453	41.9913	30.348	44.3429
11	78.7413	34.2225	52.345	105.997	86.4713	71.7497	39.3435	55.6549	36.2313	47.1495	38.663	67.6224	55.3109	63.5043	71.1131	55.7644
12	86.25	47.0739	66.8319	126.873	92.2258	155.074	51.5553	82.8333	45.1554	74.5948	50.9015	96.9933	70.1568	90.7889	80.408	127.62
14	138.001	44.16	102.75	190.215	146.956	248.483	70.1024	180.47	63.7748	92.1352	48.4218	123.3	107.718	145.545	146.651	178.605
17	254.048	67.8598	163.98	322.24	255.051	552.953	128.109	246.848	47.8097	162.899	69.2999	195.595	142.923	261.685	202.69	233.86
19	345.127	82.5805	228.748	388.115	278.857	545.014	123.452	309.3	51.9789	187.777	76.9563	224.713	166.596	388.497	252.334	376.111
21	426.443	135.277	248.977	499.827	437.238	765.93	154.498	588.483	46.0855	224.934	77.6475	295.245	217.119	310.049	234.613	505.914
23	454.559	192.798	434.973	576.968	484.214	942.551	251.282	936.952	46.0687	293.43	163.797	405.312	377.529	463.159	329.443	615.577
25	660.941	206.58	526.65	1023.37	813.255		380.192		43.1894	376.607	171.288	426.697	323.099	478.784	611.04	1068.95
27			863.288		1127.36		405		32.856	524.354	250.312	863.136	499.376	749.7	1014.82
29			1106.63				617.4		59.643	659.016	323.2	786.52	566.636
32									85.176	870.714	353.44	1488.93	796.027
33									79.233	765.184	455		634.834
35									107.217	1129.95	525.145		930.25
37									198.832		595.35
39									288		828.478
41									330.672		975.821
43									441.099		1214.79
45									629.695
Figure 2U
Untreated	eMSC-FLT3L+poly(I:C)
10.311	4.381
5.508	4.101
5.078	3.824
4.27	3.179
4.25	3.097
3.874	2.934
3.548	2.218
3.096	0.02
Figure 2V
Time (days)	Untreated	eMSC-FLT3L + poly(I:C)
25	1
27	1
29	1
25	1
27	1
23	1
32	1
23	1
45		1
35		1
43		1
32		1
35		1
27		1
27		1
25		1

## Sheet: Figure 3
Figure 3C
#cDC1/g tumor (fold/eMSC-Ctrl) - Day10					MFI CD40 (fold/eMSC-Ctrl) - Day10					MFI CD86 (fold/eMSC-Ctrl) - Day10					#cDC1/g tumor (fold/eMSC-Ctrl) - Day15					MFI CD40 (fold/eMSC-Ctrl) - Day15					MFI CD86 (fold/eMSC-Ctrl) - Day15
eMSC-Ctrl	eMSC-FLT3L	eMSC-Ctrl + poly(I:C)	eMSC-FLT3L + poly(I:C)		eMSC-Ctrl	eMSC-FLT3L	eMSC-Ctrl + poly(I:C)	eMSC-FLT3L + poly(I:C)		eMSC-Ctrl	eMSC-FLT3L	eMSC-Ctrl + poly(I:C)	eMSC-FLT3L + poly(I:C)		eMSC-Ctrl	eMSC-FLT3L	eMSC-Ctrl + poly(I:C)	eMSC-FLT3L + poly(I:C)		eMSC-Ctrl	eMSC-FLT3L	eMSC-Ctrl + poly(I:C)	eMSC-FLT3L + poly(I:C)		eMSC-Ctrl	eMSC-FLT3L	eMSC-Ctrl + poly(I:C)	eMSC-FLT3L + poly(I:C)
1.34	0.38	0.62	0.52		0.64	0.22	2.46	0.82		0.71	0.54	7.52	1.55		0.617797	0.064539	0.0229517	6.54516		1.05147	1.9682	1.07351	0.683771		0.990291	1.13107	0.946602	0.92233
0.66	1.81	0.39	0.67		1.36	0.31	1.92	3.59		1.29	0.74	5.77	5.76		0.910265	0.346449	0.839199	4.47208		1.16229	1.15788	0.902881	0.765623		1.12621	1.16505	0.990291	0.878641
1.16	1.18	0.39	0.01		1.13	0.17	1.7	1.18		0	0.8	4.9	5.57		1.26463	0.548774	0.394498	2.27997		1.10247	0.840548	1.39965	0.677475		1.08738	0.902913	1.12621	0.815534
1.33	0.9	0.05	0.06		0.86	1.05	10.54	12.1		1.66	1.86	48.39	65.86		1.20731	0.363545	0.33377	15.566		0.683771	1.30206	1.88761	1.5558		0.796117	0.927184	1.32524	1.1068
1.08	1.33	0.09	0.06		0.87	0.09	5.16	13.55		1.07	2.05	12.46	85.9		1.18	0.59	1.02349	7.29462		1.1	1.04	1.14717	0.945065		1.02	1.06	0.907767	0.932039
0.43	0.95	0.02	0.14		1.13	0.39	7.98	13.32		1.27	1.37	27.49	59.56		1.51	0.9	0.42	7.5		0.88	1.06	1.49	1.54		1.03	0.83	0.99	1.03
	1.19		0.1			0.87		13.34			1.95		52.4		0.27	1.16	0.8	3.39		1.08	0.9	1.88	1.19		0.97	0.85	0.91	0.89
															1.03	0.5	0.64	9.22		0.94	0.78	1.04	0.85		0.97	0.84	1.08	1.41
																	1.72	1.93				1.82	1.21				1.04	0.82
Figure 3D
Days post B16-OVA injection	Untreated								eMSC-FLT3L + poly(I:C)								XCR1-DTA - Untreated				XCR1-DTA - eMSC-FLT3L + poly(I:C)
0	0	0	0	0	0	0	0	0	0	0	0	0	0	0	0	0	0	0	0	0	0	0	0	0	0	0	0	0
2	0	0	0	0	0	0	0	0	0	0	0	0	0	0	0	0	17.9075	9.61805	55.1679	7.45538	17.1597	18.1867	19.589	23.6645	34.4747	23.4897	19.0962	44.0963
7	56.4483	41.9904	68.6748	84.9317	61.195	40.2002	71.6964	48.7013	57.95	121.852	46.6714	84.7098	52.5844	61.3588	24.2406	48.3285	41.5595	87.5293	69.8514	12.9458	108.597	87.1943	97.4839	29.8108	106.581	26.5495	27.8624	76.2318
9	144.82	80.9478	77.6023	108.664	154.777	69.5953	41.4096	67.3468	82.9382	71.2394	54.1424	144.051	63.132	61.845	87.3477	57.8137	72.2883	195.457	97.8432	25.357	195.007	124.795	258.446	48.3506	184.907	18.3431	20.605	118.959
11	297.052	125.64	188.703	141.717	162.715	98.3521	158.673	68.8568	213.929	88.3425	131.76	226.723	109.761	61.7149	93.8197	47.9942	146.374	609.154	256.956	53.3428	552.766	400.693	593.451	135.907	292.545	46.4055	65.3388	336.9
13	122.982	136.539	242.766	158.247	214.652	47.5035	118.825	81.4118	177.562	38.1142	54.2754	169.945	61.468	30.5184	48.5546	36.9188	143.578	661.579	411.325	121.516	675.521	638.964	894.672	156.041	852.465	133.001	124.15	724.787
15	513.61	174.546	351.512	355.233	249.355	72.1239	186.321	96.1746	148.105	35.4025	61.5069	105.906	76.0788	17.9672	15.1321	25.6191	309.37	1179.01	731.812	189.968	1290.7	1559.05	1324.62	363.029	1122.69	300.838	309.004	907.244
17	892.565	195.214	743.497	335.809	466.375	145.88	324.432	247.75	140.544	4.64561	21.221	81.2322	61.6553	17.6128	0.6655	137.266	670.085	2130.08	1029.31	342.906	2860.72	2828.15	661.807	2311.35	1534.34	361.394	356.09	1105.55
Figure 3E
Days post B16-OVA injection	Untreated	XCR1-DTA - Untreated	eMSC-FLT3L + poly(I:C)	XCR1-DTA - eMSC-FLT3L + poly(I:C)
18	1
31	1
23	1
25	1
23	1
25	1
23	1
33	1
35			1
35			1
35			1
50			0
50			0
33			1
50			0
50			0
18		1
17		1
18		1
18		1
17				1
17				1
17				1
18				1
18				1
20				1
20				1
18				1
15	1
15	1
26			1
17			1
24			1
17			1
13			1
29			1
29			1
19			1
10		1
13		1
13		1
13		1
15		1
15		1
13				1
9				1
13				1
13				1
15				1
13				1
26				1

## Sheet: Figure 4
Figure 4C
#mig cDC1 (fold/eMSC-Ctrl) - Day10					MFI CD40 (fold/eMSC-Ctrl) - Day10					MFI CD86 (fold/eMSC-Ctrl) - Day10					#mig cDC1 (fold/eMSC-Ctrl) - Day15					MFI CD40 (fold/eMSC-Ctrl) - Day15					MFI CD86 (fold/eMSC-Ctrl) - Day15
eMSC-Ctrl	eMSC-FLT3L	eMSC-Ctrl + poly(I:C)	eMSC-FLT3L + poly(I:C)		eMSC-Ctrl	eMSC-FLT3L	eMSC-Ctrl + poly(I:C)	eMSC-FLT3L + poly(I:C)		eMSC-Ctrl	eMSC-FLT3L	eMSC-Ctrl + poly(I:C)	eMSC-FLT3L + poly(I:C)		eMSC-Ctrl	eMSC-FLT3L	eMSC-Ctrl + poly(I:C)	eMSC-FLT3L + poly(I:C)		eMSC-Ctrl	eMSC-FLT3L	eMSC-Ctrl + poly(I:C)	eMSC-FLT3L + poly(I:C)		eMSC-Ctrl	eMSC-FLT3L	eMSC-Ctrl + poly(I:C)	eMSC-FLT3L + poly(I:C)
1.157	1.123	1.906	0.999		0.66	0.711	1.095	0.996		0.835	0.989	2.716	3.333		0.59	1.05	1.17	4.38		1.77	1.06	0.79	0.69		0.87	1.67	1.06	1.13
0.61	0.57	1.782	1.414		0.912	0.87	1.015	1.067		1.103	0.995	2.62	2.664		1.67	1.59	2.56	2.05		0.52	1.11	0.88	1.32		1.06	0.68	0.87	1.76
1.052	1.212	2.234	3.417		1.166	0.875	0.991	1.18		0.993	0.725	2.528	3.142		1.37	0.67	1.63	1.55		1.16	1.29	0.75	3.34		1.03	1.29	1.11	1.93
1.182	0.752	0.51	0.97		1.263	0.815	4.09	3.76		1.069	0.968	7.45	6.74		0.36	2.05	3.74	1.71		0.55	1.01	1	1.11		1.04	1.31	0.98	1.34
0.33	0.37	1.96	0.97		1.01	1.01	3.54	4.61		0.99	0.81	5.96	7.8		0.809	0.263	0.928	0.378							1.016	0.767	1.165	1.035
1.72	0.83	1.34	2.61		1.17	0.9	3.07	3.87		1.04	1.01	5.3	6.63		1.031	1.086	0.836	0.583							0.904	1.027	1.016	1.051
1.18	0.5	0.94	2.48		0.98	1.93	3.17	4		0.98	2.15	4.62	6.65		0.833	0.753	0.751	0.686							1.071	0.917	1.186	0.83
0.77	0.77				0.84	1.07				0.99	0.94				1.328	0.842	1.634	0.919							1.009	0.947	1.391	0.949
																0.433	0.558									0.906	1.097
Figure 4E
#Tact (fold/eMSC-Ctrl)					#Tex (fold/eMSC-Ctrl)					#Tsl (fold/eMSC-Ctrl)
eMSC-Ctrl	eMSC-FLT3L	eMSC-Ctrl + poly(I:C)	eMSC-FLT3L + poly(I:C)		eMSC-Ctrl	eMSC-FLT3L	eMSC-Ctrl + poly(I:C)	eMSC-FLT3L + poly(I:C)		eMSC-Ctrl	eMSC-FLT3L	eMSC-Ctrl + poly(I:C)	eMSC-FLT3L + poly(I:C)
0.989124	6.05886	0.50298	8.15085		0.324	3.17	0.699	55.6		0.597	3.21	0.349	19.4
1.66263	5.80039	2.40313	6.77088		2.22	3.82	1.32	9.22		1.24	4.46	1.15	5.24
0.843028	2.89858	2.3913	2.45041		1.32	2.11	1.55	17.3		1.1	1.86	1.32	4.91
0.505221	1.42412	2.66966	4.8266		0.135	4.27	1.79	7.24		1.06	4.01	1.32	1.96
1.55976	1.54423	1.79733	3.48052
1.16026	2.35556	6.68923	4.83297
0.564072	2.2961	7.36612	13.1587
0.715907	1.32723	6.19178	3.92647
0.765696	0.527145	5.24268	1.46999
0.781047	1.11037	1.60293	2.06478
1.04058	0.49061	3.85488	1.6763
1.41268	1.20514	2.12925	2.10674
	1.1992	3.00629
		1.48391
Figure 4G
eMSC-Ctrl	eMSC-FLT3L	eMSC-Ctrl + poly(I:C)	eMSC-FLT3L + poly(I:C)
0.844765	0.90367	1.07955	1.7
1.13147	0.652985	1.32948	2.27607
1.50242	1.14575	0.85259	1.41475
1.35323	1.17467	1.19095	4.72772
	1.33333	1.31351	1.19118
Figure 4I
eMSC-Ctrl	eMSC-FLT3L	eMSC-Ctrl + poly(I:C)	eMSC-FLT3L + poly(I:C)
0	3.61	0.55	22.72
2.22	7.62	5.32	14.4
1.04	3.86	4.95	5.66
0.74	8.56	3.85	1.8869
1.37034	1.13219	0.613921	1.78149
1.27079	1.5287	3.7577	2.26487
0.573415	1.45599	2.19606	4.92137
0.785457	1.64631	1.70219	1.6368
	1.12243	2.49887

## Sheet: Figure 5
Figure 5C
#cells/g tumor
	No therapy				eMSC-FLT3L + poly(I:C)
cNK	195115	1.1894e+06	1.28047e+06	1.40696e+06	4.69368e+06	2.61119e+06	503713	5.3255e+06
ILC1	19117	89205.2	93494.9	162849	621984	308929	57808.7	958589
Ki67 Expression
	No therapy				eMSC-FLT3L + poly(I:C)
cNK	0.176	0.183	0.245	0.221	0.5	0.472	0.521	0.46
ILC1	0.282	0.17	0.315	0.285	0.633	0.71	0.675	0.624
Figure 5E
#Tact (fold/eMSC-Ctrl)					#Tex (fold/eMSC-Ctrl)					#Tsl (fold/eMSC-Ctrl)
eMSC-Ctrl	eMSCs-FLT3L	eMSC-Ctrl + poly(I:C)	eMSCs-FLT3L + poly(I:C)		eMSC-Ctrl	eMSCs-FLT3L	eMSC-Ctrl + poly(I:C)	eMSCs-FLT3L + poly(I:C)		eMSC-Ctrl	eMSCs-FLT3L	eMSC-Ctrl + poly(I:C)	eMSCs-FLT3L + poly(I:C)
0.644	0.891	0.458	5.54		0.577	0.579	0.57	7.28		0.759	1.21	0.233	2.77
1.21	0.409	0.273	2.48		1.37	0.172	0.287	3.25		0.951	0.757	0.246	1.16
1.67	0.422	0.443	3.1		1.69	0.283	0.637	4.12		1.62	0.639	0.138	1.36
0.477	0.688	0.377	1.29		0.367	0.536	0.526	1.83		0.666	0.902	0.128	0.416
Figure 5F
eMSC-Ctrl	eMSCs-FLT3L	eMSC-Ctrl + poly(I:C)	eMSCs-FLT3L + poly(I:C)
3.1388	0.129148	0.0814397	2.89271
0.743021	0.0930499	0.481221	0.570119
0.0621772	0.0343935	2.15585	0.70729
0.0560019	0.0524042	1.56161	3.37324
0.493506	0.961039	0.181818	44.5974
1.06494	2.18182	1.01299	42.8571
0.12987	8.67532	1.50649	36.5714
2.31169	0.207792	1.01299	9.71429
0.263889	1.11688	0.0138889	67.5325
0.291667	1.48611	2.40278	9.06944
0.916667	0.236111	1.02778	9.77778
3.25	0.0972222	0.111111	42.5139
0.277778	0.180556		2.13889
	2.38889
Figure 5G
eMSC-Ctrl	eMSCs-FLT3L	eMSC-Ctrl + poly(I:C)	eMSCs-FLT3L + poly(I:C)
0.031	0.096	0.001	93.479
0.04	0.101	0.355	137.937
0.296	0.366	0.027	93.045
1.263	0.065	0.066	2.94
3.369	0.063
Figure 5I
Naive Mice	Survivor Mice
12.432	79.64
8.827	2673
6.9462	347.1
9.7682	60.879
	2198.4
	675
Figure 5L
Days post B16-OVA injection	aCD8 aCD4 aNK1.1							aNK1.1							aCD8 aCD4							Isotype
0	0	0	0	0	0	0	0	0	0	0	0	0	0	0	0	0	0	0	0	0	0	0	0	0	0	0	0	0
7	66.0342	37.288	43.6742	59.3374	90.7134	93.6146	43.7755	54.2725	43.8183	60.2132	68.9755	63.1368	64.98	73.7016	69.2134	19.6148	29.8749	56.3364	80.7253	50.3521	38.3795	25.8557	35.2071	31.5607	33.1064	50.6866	44.1455	24.8225
9	135.907	111.058	174.401	103.597	221.929	175.643	223.467	142.669	267.214	191.301	184.865	145.435	169.179	112.824	157.258	49.7783	125.519	156.944	160.08	148.538	116.19	128.137	184.135	127.929	99.424	153.013	135.782	117.856
12	291.987	210.591	258.106	276.974	354.959	324.393	388.29	197.059	215.435	186.565	190.393	229.435	204.177	313.902	289.397	205.166	232.137	425.336	380.618	301.084	224.158	132.095	98.1507	113.375	90.3091	165.661	64.3191	69.4824
15	1171.22	855.373	813.691		1080.13	614.09	856.201	481.977	348.71	429.49	471.508	391.395	542.772	503.327	388.938	366.125	349.48	480.377	696.774	445.421	530.279	109.826	117.73	84.2933	43.2193	25.9694	93.6925	30.3633
Figure 5M
Days post B16-OVA injection	Isotype	aCD8 aCD4 aNK1.1	aNK1.1	aCD8 aCD4
13		1
18		1	1	1
18		1		1
18			1
18		1		1
18		1
18		1
18		1
19			1	1
19			1	1
19			1	1
21			1	1
21			1
21			1
23	1
23	1
23	1
42	1
42	1
54	1
90	0
Figure 5O
Days post B16-OVA injection	No therapy								eMSC-FLT3L + poly(I:C)							anti-PD1 & anti-CTLA4							anti-PD1 & anti-CTLA4 + eMSC-FLT3L + poly(I:C)
0	0	0	0	0	0	0	0	0	0	0	0	0	0	0	0	0	0	0	0	0	0	0	0	0	0	0	0	0	0	0
7	74.7376	87.666	73.4569	80.3278	78.961	102.586	93.8503	57.2785	133.962	90.0171	55.0928	92.9797	92.0808	102.081	99.3879	78.0286	64.1289	86.5107	128.109	95.6519	107.1	85.1686	108.252	81.4214	96.4793	93.3628	94.9856	100.528	98.1224	121.895
9	119.082	105.971	175.101	181.48	151.852	181.931	210.91	161.313	163.797	86.3631	83.7395	160.764	153.126	162.43	157.075	165.197	179.398	135.193	140.304	187.058	149.474	172.328	83.3926	92.3475	87.2383	92.2533	71.1113	62.4292	73.0818	112.784
12	695.855	506.461	520.663	550.655	670.72	252.442	564.874	492.63	178.548	155.736	111.052	143.439	203.44	233.939	145.627	490.678	373.631	121.944	97.1793	392.891	93.0431	201.416	119.854	107.226	70.3898	234.825	151.371	132.027	152.048	236.635
15	1150.26	1078.03	1376.64	1577.87	1494.69	1104.3	1413.06	1596.68	280.741	208.077	156.061	284.409	347.459	336.387	341.964	1261.6	931.326	199.288	278.652	935.643	187.402	428.738	56.8069	36.1892	47.9925	360.819	95.4937	57.6089	148.106	73.5332
Figure 5P
Days post B16-OVA injection	No therapy	eMSC-FLT3L + poly(I:C)	anti-PD1 & anti-CTLA4	anti-PD1 & anti-CTLA4 + eMSC-FLT3L + poly(I:C)
16	1
16	1
17	1		1
17	1		1
20			1
21	1		1
21	1
21	1
21	1
24			1
28		1		1
28		1
31		1	1
31			1
32		1
32		1
32		1
42		1		1
44				1
45				1
46				1
90				0
90				0
90				0

## Sheet: Figure 6
Figure 6B
Control	HSPC	eMSC-ctrl + HSPC	eMSC-FLT3L + HSPC
0	0	7079.94	51792.7
0	1781.89	0	32657
0	0	8567.33	8859.1
0	3702.89	0	107728
			12575.4
Figure 6C
Control	HSPC	eMSC-ctrl + HSPC	eMSC-FLT3L + HSPC
218856	565008	790015	1.35691e+06
361382	306797	1.36489e+06	1.10526e+06
154799	1.21871e+06	1.10992e+06	482820
159331	670599	581893	6.68836e+06
			658565
Figure 6E
CXCL9 (pg/mg tumor)			CXCL11 (pg/mg tumor)			CCL5 (pg/mg tumor)
eMSC-FLT3L	eMSC-FLT3L-poly(I:C)		eMSC-FLT3L	eMSC-FLT3L + poly(I:C)		eMSC-FLT3L	eMSC-FLT3L + poly(I:C)
21.9519	144.974		2.08713	37.1021		3.86957	118.324
97.9836	220.968		4.23725	19.1688		14.1165	25.5903
5.45823	160.316		1.06408	9.88034		2.87185	27.407
2.57474	295.265		1.3731	40.6841		2.82343	103.201
25.9646	24.7657		0.289144	2.90588		2.85903	65.5113
Figure 6G
Days	B16-OVA No therapy										eMSC-FLT3L + poly(I:C)											CCR5 antagonist - eMSC-FLT3L + poly(I:C)											CXCR3 antagonist - eMSC-FLT3L + poly(I:C)											CCR5 + CXCR3 antagonist - eMSC-FLT3L + poly(I:C)
0	0	0	0	0	0	0	0	0	0	0	0	0	0	0	0	0	0	0	0	0	0	0	0	0	0	0	0	0	0	0			0	0	0	0	0	0	0	0	0			0	0	0	0	0	0
7	113.488	75.5423	101.788	85.2628	73.7	98.8	69.4	80.3	164.7	109.3	92.2264	53.1347	51.0888	65.2403	78.6	65.8	90.3	61.9	93.5	48.2	85.2	137.33	53.1276	78.3732	102.657	76.3	129.7	77.8	72.6	90.8			129.694	119.514	76.1052	67.9387	67.6	75	80.2	73.5	80			78.9676	68.0594	100.559	119.422	105.5	103.2
9	239.467	106.751	212.479	153.155	201.4	294.5	225.6	260.2	196.4	236.7	142.171	73.1922	113.407	88.3184	182.6	191.8	207.7	106.9	148.6	136	143.4	205.306	143.65	157.119	176.389	328.1	240.9	126.6	153.8	367.5			148.268	144.324	174.016	148.629	120.8	167.3	180.9	203.8	192.3			178.68	169.771	230.626	222.236	221.6	144.7
12	196.285	320.255	271.521	258.542	642.9	678.8	653.5	481.7	418.7	734.2	136.299	111.695	100.559	98.4598	166.5	329.8	274.1	156.8	344.6	242.1	120	239.715	239.009	234.469	140.914	432.3	962.8	419.3	551.3	413.4			179.873	228.21	319.631	230.516	341.4	588.3	834.5	0	525.7			243.942	401.307	364.569	335.767	482.6	266.4
15	930.748	405.279	884.588	738.693	752.2	1034.7	470.3	723	669.6	626.4	248.263	117.106	256.564	119.908	210.9	330.3	226.3	93.4	353.8	240.6	82.2	403.075	385.726	322.633	279.025	955.2	662.9	487.4	378.5	471.9			425.954	346.139	774.693	451.64	537.9	530.9	997.7	638.4	404.2			507.442	795.324	602.451	603.995	401.6	227
Figure 6H
CXCR3+CCR5 antagonists - eMSC-FLT3L + poly(I:C)	CXCR3 antagonist - eMSC-FLT3L + poly(I:C)	CCR5 antagonist - eMSC-FLT3L + poly(I:C)	eMSC-FLT3L + poly(I:C)	B16-OVA No therapy
726.5	256.7	203.3	110.8	472.8
300.1	166.2	183.7	102.2	283.1
376.8	539.2	104.9	114.5	611.5
317.2	141	103.6	126.2	1074
899	446	480	24	541
850	231	408	114.6	514.4
353	879	543	20	422.7
502	432	660	118	376.6
442	760	687	40.1	569.7
Figure 6I
B16-OVA No therapy	eMSC-FLT3L + poly(I:C)	CCR5 antagonist - eMSC-FLT3L + poly(I:C)	CXCR3 antagonist - eMSC-FLT3L + poly(I:C)	CXCR3+CCR5 antagonists - eMSC-FLT3L + poly(I:C)
0.8	1	0.6	1.4	1.6
0.6	0.8	0.7	0.3	1.2
0.7	0.1	0.8	0.4	1.9
1	2.4	2	0.6	1
1.11	8.58	0.4	0.71	0.25
0.97	0.1	0.36	0.28	0.26
0.72	3.52	0.39	0.14	0.03
1.01	0.3	0.37	0.95	0.22
0.91	4.98	0.16	0.09	0.05
1.28
Figure 6J
B16-OVA No therapy	eMSC-FLT3L + poly(I:C)	CCR5 antagonist - eMSC-FLT3L + poly(I:C)	CXCR3 antagonist - eMSC-FLT3L + poly(I:C)	CXCR3+CCR5 antagonists - eMSC-FLT3L + poly(I:C)
0.22	0.69	0.58	0.43	0.37
0.41	0.92	0.32	0.23	0.19
0.26	0.58	0.54	0.3	0.13
0.51	0.38	0.46	0.25	0.25
[truncated: 3 more columns]

## Sheet: Figure 7
Figure 7B
eMSC-Ctrl	eMSC-FLT3L	eMSC-CXCL9	eMSC-CCL5	eMSC-FLT3L-CXCL9-CCL5
2	2	2	387.722	243.25
2	2	2	486.056	186.75
2	2	2	510.889
3.2
3.2
3.2
Figure 7C
eMSC-Ctrl	eMSC-FLT3L	eMSC-CXCL9	eMSC-CCL5	eMSC-FLT3L-CXCL9-CCL5
2	2	495.931	2	586.476
2	2	487.103	2	585.048
2	2	479.31	2	539.333
3.2		458.069
3.2		444.207
3.2		420.276
		452.828
		484.345
Figure 7E
eMSC-FLT3L	eMSC-FLT3L-CXCL9-CCL5
0.32	0.32
0.32	0.43
0.3	0.36
0.26	0.31
0.16	0.34
0.15	0.29
0.14	0.1
0.079	0.14
0.085	0.25
0.057	0.051
0.084	0.093
0.11	0.095
0.17	0.12
0.085	0.12
Figure 7G
Untreated	eMSC-FLT3L	eMSC-FLT3L-CXCL9-CCL5
1.1	1.23	1.78
1.04	4.28	2.25
0.75	1.53	1.03
1.12	0.45	2.11
	1.54	2.09
0.8		3.9
0.9		2.1
0.5		3.3
2.2		0.8
0.6		2.1
1.33		6.4
0.44		5.64
1.75		6.24
0.29		4.12
1.18		4.97
1.01		5.74
		2.67
Figure 7H
Untreated	eMSC-FLT3L	eMSC-FLT3L-CXCL9-CCL5
1.94	0.81	0.81
0.87	0.92	0.88
0.8	0.5	0.58
0.48	0.4	0.82
0.91	1.1	0.76
0.88		1.94
1.03		0.78
0.69		1.14
1.88		0.78
0.53		1.59
1.51		2.53
0.51		3.5
1.54		3.25
0.48		2.81
0.98		2.49
0.98		2.48
		1.74
Figure 7I
Figure 7J
eMSC-FLT3L	eMSC-FLT3L-CXCL9-CCL5
0	0
0	0
0	1
1	2
1	2
1	0
0	0
0	1
0	0
0	0
1	0
0	1
0	1
0	0
0	2
0	1
1	2
0	1
0	4
0	3
1	0
0	4
0	1
0	1
0	1
0	2
0	3
0	1
0	2
1	1
0	2
0	0
0	2
0	1
0	2
0	1
0	1
0	2
0	3
0	4
0	3
0	1
	1
0	1
0	2
0	2
0	0
0	0
0	0
0	0
0	1
0	0
0	0
0	0
0	0
0	1
0	1
0	0
0	1
	0
0	2
0	1
0	0
0	1
0	0
0	1
0	0
0	1
0	0
0	0
0	0
0	0
0	0
0	0
0	0
0
0	0
0	0
1	1
1	0
0	0
1	0
0	0
0	2
0	1
0	0
3	1
0	0
0
0	1
0	1
0	2
0	1
	2
1	0
2	2
1	1
0	1
0	1
1	0
0	1
0	1
0	0
0	1
1	1
0	1
2	1
1	1
0	0
2	0
1	0
0	0
1	0
1
1
1
0
1
1
1
1
0
0
0
0
1
0
0
0
0
0
0
0
0
0
1
0
1
0
0
0
0
0
0
0
0
0
0
0
0
0
0
0
0
0
0
0
0
0
0
0
0
0
0
0
Figure 7L
BRGS Flt3-/- mice			BRGS Flt3+/+ mice
eMSC-Ctrl	eMSC-FLT3L-CXCL9-CCL5		eMSC-Ctrl	eMSC-FLT3L-CXCL9-CCL5
100.4	53.8		119.3	815.2
162	185.8		117.9	1887.9
20.7	360.6		178.9	653.8
218.8	59.2		415.5	1113
91	64		355.9	1068.8
12.4	70.1		370.2	875.4
52.9	113.9		221.6	1300
83.3	46.4		188.9	852.3
Figure 7O
eMSC-Ctrl	eMSC-FLT3L-CXCL9-CCL5
22.2	105
0	0
3	1.4
0	0
8.6	21.9
0	2.7
0	14
0	2
3	10
6	6
0	3
0	3
3	68
43	85
0	27
0	5
Figure 7P
eMSC-Ctrl	eMSC-FLT3L-CXCL9-CCL5
5.97	16.1
0	0
0.8	0.34
0	0
3.08	4.66
0	1.24
0	0.78
0	1.47
2.04	5.48
4.08	3.95
0	1.28
0	2.17
2.5	11.8
10.2	16
0	4.72
0	2.7

## Sheet: Figure 8
Figure 8B
eMSC-Ctrl	eMSC-CCL5	eMSC-CXCL9	eMSC-CCL5 & eMSC-CXCL9
0.027	0.65	0.644	2.319
0.028	0.303	0.64	1.573
0.04	0.534	0.634	1.861
Figure 8C
eMSC-Ctrl	eMSC-CCL5	eMSC-CXCL9	eMSC-CCL5 & eMSC-CXCL9
0.043	0.421	0.642	2.973
0.06	0.35	0.555	2.061
0.063	0.563	0.571	2.39
Figure 8E
eMSC-ctrl	eMSC-CCL5	eMSC-CXCL9	eMSC-CCL5 & eMSC-CXCL9
3.06	295	2430	12700
5.21	519	1390	21300
0.651	31.9	771	1490
15.7	1120	3540	3170
29.9	296	3960	1270
Figure 8F
eMSC-ctrl	eMSC-CCL5	eMSC-CXCL9	eMSC-CCL5 & eMSC-CXCL9
7.8	1600	17800	12500
79.7	1640	3060	29100
18.1	798	8960	34700
146	1940	40100	12700
496	6960	56700	42000
Figure 8G
eMSC-ctrl	eMSC-CCL5	eMSC-CXCL9	eMSC-CCL5 & eMSC-CXCL9
32177	476791	1378076	1451191
8890	1808828	1138646	5983547
2838	112295	103321	326377
17535	513268	312946	153438
20370	266200	484075	400297
Figure 8H
eMSC-ctrl	eMSC-CCL5	eMSC-CXCL9	eMSC-CCL5 & eMSC-CXCL9
319881	704272	2390167	501603
58246	3205554	944724	3797289
17816	514480	278295	1351463
90390	1638791	644880	211229
90725	1413771	1241013	1970184
Figure 8J
#cells/g tumor
	No therapy											eMSC-FLT3L + poly(I:C)
NK+	413607	509843	241070	476320	624584	825188	767458	839454	595699	1.35314e+06	1.40549e+06	730232	1.14005e+06	1.21866e+06	389216	331947	2.23103e+06	1.28281e+06	1.64645e+06	1.06412e+06	1.3257e+06	1.86735e+06	1.41557e+06
ILC1+	47705	20024	31793.9	36744.7	29772.9	7044.29	7871.36	845.961	3137.12	10990	10629.7	206822	133233	4788.79	48188.7	58053.4	169500	86751.1	114154	10054.7	133712	364199	115180
CD4+	180984	382510	344098	638949	211646	1.12709e+06	1.62839e+06	1.30799e+06	662672	1.60728e+06	1.311e+06	826133	867531	946199	328054	336412	4.21577e+06	2.68559e+06	2.37089e+06	1.89363e+06	4.66279e+06	3.49631e+06	1.82002e+06
CD8+	777051	321925	231411	645073	673126	1.23275e+06	757618	2.08887e+06	733169	1.60041e+06	1.21651e+06	1.71004e+06	1.48828e+06	1.47627e+06	201404	688454	3.39e+06	3.34084e+06	2.73311e+06	1.3909e+06	2.3314e+06	3.88037e+06	2.21568e+06
CD8+CD44+	762297	297280	194788	619215	653709	991232	461950	1.87413e+06	560451	1.30506e+06	891716	1.68693e+06	1.45043e+06	1.4482e+06	183488	676546	3.01333e+06	3.09166e+06	2.56846e+06	1.13115e+06	2.0914e+06	3.57577e+06	2.04862e+06
Exhausted CD8+	722952	235154	134420	478361	579924	679271	198260	1.55527e+06	370109	693741	462984	1.50206e+06	1.07192e+06	1.10307e+06	109351	582023	1.73846e+06	2.48256e+06	2.11843e+06	360293	1.45141e+06	2913592	1.54746e+06
Stem-like CD8+	16721.3	33886.8	30586.5	82335.2	39481.4	92078.9	68382.4	111927	63447.3	160041	112203	93589.9	131719	108986	29654.6	43167.9	208615	108900	105373	113953	180569	165545	106388
Frequency in live CD45+ cells
	No therapy											eMSC-FLT3L + poly(I:C)
NK+	0.0841	0.0993	0.0599	0.07	0.0965	0.164	0.156	0.129	0.169	0.197	0.238	0.0632	0.0753	0.0738	0.063	0.0446	0.154	0.139	0.15	0.127	0.116	0.141	0.161
ILC1+	0.0097	0.0039	0.0079	0.0054	0.0046	0.0014	0.0016	0.00013	0.00089	0.0016	0.0018	0.0179	0.0088	0.00029	0.0078	0.0078	0.0117	0.0094	0.0104	0.0012	0.0117	0.0275	0.0131
CD4+	0.0368	0.0745	0.0855	0.0939	0.0327	0.224	0.331	0.201	0.188	0.234	0.222	0.0715	0.0573	0.0531	0.0452	0.0715	0.291	0.216	0.226	0.408	0.264	0.207	0.219
CD8+	0.158	0.0627	0.0575	0.0948	0.104	0.245	0.154	0.321	0.208	0.233	0.206	0.148	0.0983	0.0894	0.0326	0.0925	0.234	0.362	0.249	0.166	0.204	0.293	0.252
CD8+CD44+	0.155	0.0579	0.0484	0.091	0.101	0.197	0.0939	0.288	0.159	0.19	0.151	0.146	0.0958	0.0877	0.0297	0.0909	0.208	0.335	0.234	0.135	0.183	0.27	0.233
Exhausted CD8+	0.147	0.0458	0.0334	0.0703	0.0896	0.135	0.0403	0.239	0.105	0.101	0.0784	0.13	0.0708	0.0668	0.0177	0.0782	0.12	0.269	0.193	0.043	0.127	0.22	0.176
Stem-like CD8+	0.0034	0.0066	0.0076	0.0121	0.0061	0.0183	0.0139	0.0172	0.018	0.0233	0.019	0.0081	0.0087	0.0066	0.0048	0.0058	0.0144	0.0118	0.0096	0.0136	0.0158	0.0125	0.0121

## Sheet: Figure 9
Figure 9B
Days post B16-OVA injection	Untreated					eMSC-FLT3L6CXCL9-CCL5
0	0	0	0	0	0	0	0	0	0	0
7	0	53.93	21.68	41.87	19.47	0	0	19.91	41.88	53.93
9	34.71	128.77	54.95	58.45	35.24	32.88	50.6	39.53	51.98	33.43
11	188.18	344.24	219.08	153.42	105.12	93.73	106.23	79.17	133.54	102.13
14	356.06	751.63	720.75	444.99	315.31	312.75	166.71	119.38	281.93	143.8
16	386.81	1362.43	1115.76	769.3	667.8	609.29	300	218.71	543.9	340.16
18	651.09		2037.36	1382.32	1044.55	902.48	572.12	357.08	945.59	682.72
Figure 9C
Untreated	eMSC-FLT3L-CXCL9-CCL5
910.3	393.3
1080.6	659.8
616.5	588.8
1441.7	607.7
703	807
1143.1	506
1398.3	913.4
506.3	753.8
1368.7	483.2
499	623.6
1490.3	935.7
245.68	905.9
651.09	902.48
346.84	572.12
2037.36	357.08
1382.32	945.59
1044.55	682.72
1489.41	412.65
1416.05	1246.39
1237.3	179.958
705.137	1481.51
1567.28	569.684
1683.64	1159.25
	1234.52
	202.929
Figure 9D
Untreated	eMSC-FLT3L-CXCL9-CCL5
667	273
1199	742
514	803
1324	588
710.7	616
907	500
1022	721
412	471
1040	369
368	450
933	855
	815
Figure 9F
	Untreated						aPD-1 aCTLA-4									eMSC-FLT3L-CXCL9-CCL5								eMSC-FLT3L-CXCL9-CCL5 + aPD-1-aCTLA-4
0	0	0	0	0	0	0	0	0	0	0	0	0	0	0	0	0	0	0	0	0	0	0	0	0	0	0	0	0	0	0	0	0
3	0	0	0	0	0	0	0	0	0	0	0	0	0	0	0	0	0	0	0	0	0	0	0	0	0	0	0	0	0	0	0	0
7	0	18.9665	0	0	0	14.3263	0	12.0688	0	25.3265	0	0	0	19.652	19.8073	46.9784	0	22.0519	0	9.26694	0	16.5888	0	20.2783	17.4732	25.1217	0	0	0	0	0	0
10	110.494	65.283	144.658	148.02	65.3871	132.957	155.955	35.2225	263.331	71.0585	75.7097	103.766	111.365	79.7337	145.058	188.258	46.8896	121.625	131.321	58.6374	22.7002	115.718	94.875	57.3956	45.5054	128.944	80.8894	173.331	63.4096	93.636	123.246	67.996
12	283.964	188.702	188.097	141.652	227.672	329.831	172.006	77.5563	413.436	97.0523	208.949	183.763	105.631	147.58	264.468	254.72	32.7254	256.914	311.5	107.103	58.9433	192.026	99.0693	82.6474	90.4664	337.667	113.758	230.398	142.405	132.646	169.655	102.101
14	352.912	493.738	446.388	285.493	594.026	713.127	115.868	216.899	1348.71	230.217	350.772	229.99	84.7828	239.468	589.789	511.601	116.072	554.937	1143.62	408.701	560.854	579.625	141.969	119.753	126.885	703.409	206.475	411.635	137.314	345.109	243.52	106.418
17	1489.41	1416.05	1237.3	705.137	1567.28	1683.64	66	122.176		269.825	554.359	204.283	75.5389	356.676	1436.05	1246.39	179.958	1481.51	2839.36	569.684	1159.25	1234.52	202.929	175.656	99.9002	1361.1	170.214	382.145	121.856	311.323	174.09	149.045
19		2916.29	2704.79	1285.68			147.834	520.265		590.466	580.468	113.438	86.8892	554.359	1801.29	1530.7	299.675			1064.39	2078.51	2228.46	432.762	160.408	126.285	1780.58	250.07	385.548	152.626	373.854	233.025	106.332
Figure 9G
	Untreated	aPD-1 aCTLA4	eMSC-FLT3L-CXCL9-CCL5	eMSC-FLT3L-CXCL9-CCL5 + aPD-1-aCTLA-4
19			1
16			1
18	1
18	1
18			1
17	1
18			1
18		1
17	1
18				1
17	1
17			1
15		1
21	1
21			1
21				1
24		1
25		1
27		1
27		1
27				1
29				1
23			1
23			1
30		1
32		1
32				1
34				1
35				1
38		1
70				0
70				0

## Sheet: Figure S1
Supplementary figure 1B
#cDC2 CD45.1					#cDC2 CD45.2
HSPC	HSPC + eMSC-Ctrl	HSPC + Recombinant FLT3L protein	HSPC + eMSC-FLT3L		HSPC	HSPC + eMSC-Ctrl	HSPC + Recombinant FLT3L protein	HSPC + eMSC-FLT3L
58344.3	23628.1	76198.8	2.73715e+06		62094.6	7015.06	6996.67	137373
12543.9	155790	13340	2.61785e+06		9032.9	42426.8	962.857	174412
63334.5	51601.1	2945.36	769396		16815	7230.09	2213.28	27262.4
	19877.3	98840.2	2.39618e+06			6611.74	71944.1	124572
Supplementary figure 1C
B16-OVA	B16-OVA+ eMSC-FLT3L	B16-FLT3L
0	0	17224.3
0	0	14177
0	0	10606.5
		18571.4

[truncated: 6 more sheets: Figure S2, Figure S3, Figure S4, Figure S5, Figure S6, Figure S7]
